# Supplementary material for: Thioether and Ether Furofuran Lignans: Semisynthesis, Reaction Mechanism, and Inhibitory Effect against α-Glucosidase and Free Radicals
Source: Molecules. 2022 Dec 17;27(24):9001. doi: 10.3390/molecules27249001 (PMC9785863; doi:10.3390/molecules27249001)
Supplement: Supplementary file 1 [file molecules-27-09001-s001.zip]

Archive with 1 entries (1 files):
- molecules-1999493-supplementary.pdf
